# Supplementary material for: Maternal lipid profile and risk of pre-eclampsia in African pregnant women: A systematic review and meta-analysis
Source: PLoS One. 2020 Dec 23;15(12):e0243538. doi: 10.1371/journal.pone.0243538 (PMC7757810; doi:10.1371/journal.pone.0243538)
Supplement: S1 Table — (XLSX) [file pone.0243538.s002.xlsx]

## Sheet: Quality Ass tool
	Quality Assessment Tool for the Included Studies
	Criteria	Ahmed et al., 2018	Ahenkorah et al., 2008	Avidime et al., 2018	Olalere et al., 2018	Njoku, 2017	Nwachuku, 2017	Yeboah et al., 2017	El Khouly et al., 2016	Enaruna et al., 2014	Irinyenikan et al., 2014	Nyam et al., 2014	Ephraim et a., 2014	Onuegbu et al., 2014	Abubakar, 2011	Vanderjagt et al., 2004
1	Was the research question or objective in this paper clearly stated?	1	1	1	1	1	1	1	1	1	1	1	1	1	1	1
2	Was the study population clearly specified and defined?	1	1	1	1	1	1	1	1	1	1	1	1	1	1	1
3	Was the participation rate of eligible persons at least 50%?	1	1	1	1	1	1	1	1	1	1	1	1	1	1	1
4	Were all the subjects selected or recruited from the same or similar populations (including the same time period)? Were inclusion and exclusion criteria for being in the study prespecified and applied uniformly to all participants?	1	1	1	1	1	1	1	1	1	1	1	1	1	1	1
5	Was a sample size justification, power description, or variance and effect estimates provided?	0	1	1	1	1	1	0	1	0	1	0	0	0	0	0
6	For the analyses in this paper, were the exposure(s) of interest measured prior to the outcome(s) being measured?	0	0	0	0	0	0	1	1	0	0	0	0	0	0	0
7	Was the timeframe sufficient so that one could reasonably expect to see an association between exposure and outcome if it existed?	0	0	0	0	0	0	NA	NA	0	0	0	0	0	0	0
8	For exposures that can vary in amount or level, did the study examine different levels of the exposure as related to the outcome (e.g., categories of exposure, or exposure measured as continuous variable)?	NA	NA	NA	NA	NA	NA	NA	NA	NA	NA	NA	NA	NA	NA	NA
9	Were the exposure measures (independent variables) clearly defined, valid, reliable, and implemented consistently across all study participants?	NA	NA	NA	NA	NA	NA	NA	NA	NA	NA	NA	NA	NA	NA	NA
10	Was the exposure(s) assessed more than once over time?	NA	NA	NA	NA	NA	NA	NA	NA	NA	NA	NA	NA	NA	NA	NA
11	Were the outcome measures (dependent variables) clearly defined, valid, reliable, and implemented consistently across all study participants?	1	1	1	1	1	1	1	1	1	1	1	1	0	0	0
12	Were the outcome assessors blinded to the exposure status of participants?	NA	NA	NA	NA	NA	NA	NA	NA	NA	NA	NA	NA	NA	NA	NA
13	Was loss to follow-up after baseline 20% or less?	NA	NA	NA	NA	NA	NA	NA	NA	NA	NA	NA	NA	NA	NA	NA
14	Were key potential confounding variables measured and adjusted statistically for their impact on the relationship between exposure(s) and outcome(s)?	1	1	1	1	1	1	1	1	1	1	1	1	1	1	1
	Total quality score	6 points	7 points	7 points	7 points	7 points	7 points	7 points	8 points	6 points	7 points	6 points	6 points	5 points	5 points	5 points
	Rater I	Fair	Good	Good	Good	Good	Good	Good	Good	Fair	Good	Fair	Fair	Fair	Fair	Fair
	Rater II	Fair	Good	Good	Good	Good	Good	Good	Good	Fair	Good	Fair	Fair	Fair	Fair	Fair
	Risk of bias	Moderate	Low	Low	Low	Low	Low	Low	Low	Moderate	Low	Moderate	Moderate	Moderate	Moderate	Moderate
